# Supplementary material for: Manic episode, aggressive behavior and poor insight are significantly associated with involuntary admission in patients with bipolar disorders
Source: PeerJ. 2019 Jul 19;7:e7339. doi: 10.7717/peerj.7339 (PMC6644629; doi:10.7717/peerj.7339)
Supplement: Supplemental Information 1 [file peerj-07-7339-s001.csv]

AGE	SEX	Course	FIRSTAGE	insight	diagnose	admission	marriage	education	residence	occupation	admssion1	aggression	suicide	MOAS
26	2	1	26	2	1	1	2	6	2	1	1	1	1	17
38	1	96	30	2	2	2	2	6	2	2	2	2	1	13
39	2	168	25	2	2	1	2	6	2	2	2	1	1	1
41	2	33	38	2	1	2	2	6	2	2	2	1	2	12
42	1	24	40	2	2	2	1	6	1	1	2	1	1	5
43	2	120	33	2	2	2	2	6	2	2	2	1	1	1
51	2	20	41	2	1	2	2	6	2	2	2	1	2	16
53	2	120	43	2	1	1	2	6	2	2	2	1	1	0
54	2	13	53	3	1	2	2	6	1	2	2	1	1	0
55	1	1	55	2	2	2	2	6	2	2	2	1	1	0
55	2	48	51	2	2	2	2	6	2	2	2	1	1	3
56	2	42	52	3	1	1	1	6	2	2	2	1	1	0
56	2	252	35	2	2	2	2	6	2	1	2	1	1	17
58	2	8	58	2	1	2	2	6	2	1	1	1	1	12
61	2	132	50	1	1	1	2	6	2	2	1	1	1	0
61	1	360	31	2	2	2	2	6	2	2	2	2	1	19
63	2	3	62	1	1	1	2	6	1	1	1	1	1	0
63	1	408	29	2	2	2	2	6	2	2	2	1	1	3
63	2	26	60	2	2	2	2	6	1	2	2	1	1	3
64	2	36	61	1	1	1	2	6	2	2	1	1	1	0
65	2	2	65	2	1	2	2	6	1	2	2	1	1	0
74	2	35	72	1	1	1	2	6	1	1	1	1	1	0
77	2	1	76	1	1	2	1	6	1	1	2	1	2	12
14	2	20	13	2	1	2	1	9	2	2	2	1	1	10
16	2	12	15	3	2	1	1	9	1	2	2	1	1	0
17	2	8	16	2	2	2	1	9	2	1	2	1	1	7
18	1	5		1	2	1	1	9	2	2	2	1	2	0
20	1	44	16	2	1	1	1	9	2	2	1	1	1	12
22	2	6	21	3	2	2	1	9	1	2	1	1	1	10
23	1	72	17	3	2	1	1	9	2	1	2	2	1	6
25	2	120	15	2	2	2	1	9	1	1	2	1	2	0
25	1	10	25	3	2	2	1	9	2	1	2	1	1	10
27	2	25	25	2	2	2	2	9	2	2	2	1	1	9
28	1	96	20	3	2	2	1	9	2	2	2	1	1	0
29	2	75	23	3	2	2	1	9	2	2	2	2	1	14
30	2	72	24	2	1	1	2	9	2	2	2	1	1	0
30	2	24	28	2	1	1	2	9	2	2	2	1	1	13
30	1	4	30	3	1	2	2	9	1	2	2	1	1	0
31	2	132	20	3	2	2	1	9	2	1	2	2	2	7
32	1	96	24	2	2	1	1	9	2	2	2	1	1	0
32	2	24	30	2	2	2	2	9	2	2	2	1	1	6
33	2	54	28	1	1	1	2	9	1	2	2	1	2	0
35	2	2	34	2	1	2	2	9	1	2	2	1	1	16
37	2	180	22	3	2	2	2	9	1	1	2	2	1	10
39	2	60	34	1	1	1	2	9	2	1	1	1	1	0
39	2	240	28	2	1	1	2	9	1	2	2	1	1	0
42	2	216	24	2	2	2	2	9	2	1	2	1	1	16
45	2	4	44	1	1	1	2	9	2	2	2	1	1	0
45	2	36	42	3	1	1	2	9	2	2	2	1	1	0
45	2	120	35	1	1	1	2	9	2	2	2	1	1	0
45	2	324	28	3	2	2	2	9	2	1	2	1	1	0
45	1	5	44	2	2	2	2	9	1	1	1	1	1	7
46	2	256	23	2	2	2	2	9	2	2	2	1	1	14
46	2	240	26	2	2	2	2	9	2	2	2	1	1	14
47	2	1	47	2	1	1	2	9	2	1	2	1	2	0
48	2	324	21	3	2	2	2	9	1	2	2	1	1	1
48	1	20	45	3	2	2	2	9	2	2	2	2	1	0
49	2	72	43	1	1	2	2	9	1	2	2	1	1	0
50	2	24	48	2	1	1	2	9	1	2	2	1	1	0
53	2	84	45	2	2	2	1	9	2	1	2	1	1	9
53	1	8	52	2	1	2	2	9	2	2	1	1	1	0
54	2	24	52	3	2	2	2	9	2	2	2	1	1	0
56	1	216	38	3	2	2	2	9	1	1	2	1	1	3
57	2	468	18	2	2	2	2	9	1	2	1	1	1	8
58	1	96	50	3	2	2	2	9	1	2	2	2	1	0
59	1	144	14	3	2	2	2	9	1	1	1	2	1	15
60	1	132	50	3	2	1	2	9	1	2	2	1	1	0
60	1	35	58	2	1	1	2	9	2	2	1	1	1	0
60	1	132	50	3	1	1	2	9	1	2	2	1	1	3
60	1	1	52	2	1	1	2	9	1	2	2	1	1	0
60	2	180	45	2	1	1	2	9	1	1	2	1	1	12
61	2	60	55	1	2	1	1	9	1	1	2	1	1	0
63	2	60	58	2	1	1	2	9	2	1	1	1	1	12
64	2	8	63	1	1	1	2	9	2	2	2	1	1	0
64	2	36	61	2	1	2	2	9	1	2	2	1	2	12
17	2	10	17	3	2	1	1	12	1	1	1	2	1	14
17	1	24	15	2	1	1	1	12	1	2	2	2	1	12
17	1	36	14	2	2	2	1	12	1	2	2	2	1	0
17	2	6	17	2	1	2	1	12	1	2	1	1	1	12
18	1	48	13	3	1	1	1	12	1	2	1	1	1	0
18	1	24	16	3	2	2	1	12	1	2	2	1	1	6
19	2	12	18	3	2	1	1	12	1	2	2	1	1	12
20	2	24		3	2	1	1	12	1	2	2	1	1	16
20	1	12	19	3	2	1	1	12	2	1	2	1	2	12
21	1	54	16	1	2	1	1	12	1	2	2	1	1	0
21	2	72	15	1	1	1	1	12	1	2	2	1	1	0
21	2	42	17	3	2	2	1	12	1	1	2	1	1	4
21	2	36	18	3	2	2	1	12	1	2	2	1	1	20
21	1	96	13	3	2	2	1	12	2	2	2	1	1	10
22	1	48	18	1	2	1	1	12	1	1	2	1	2	0
23	2	12	22	3	2	1	1	12	2	1	1	1	1	13
24	1	60	18	2	2	1	1	12	2	2	2	1	1	0
24	2	36	21	2	1	1	1	12	1	1	2	1	1	0
26	1	24	24	2	1	1	1	12	2	1	2	1	2	3
28	2	36	35	2	1	2	1	12	2	2	2	1	1	0
28	1	40	25	3	1	2	1	12	2	2	2	1	1	0
33	2	120	23	1	1	2	2	12	1	1	2	1	2	16
36	2	12	35	2	1	1	2	12	1	2	2	1	1	3
36	1	21	34	3	1	2	1	12	1	2	2	1	1	17
37	1	20	36	2	2	2	1	12	1	1	2	1	2	10
38	2	48	34	3	1	2	2	12	1	2	1	1	1	0
39	2	24	37	3	1	2	2	12	1	1	2	1	1	13
40	1	240	20	3	2	2	2	12	1	2	2	1	1	12
41	1	1	41	3	2	2	2	12	1	2	1	1	1	1
42	1	1	42	2	1	1	2	12	1	2	1	1	1	0
43	2	2	43	2	1	2	2	12	1	2	2	1	1	0
44	2	300	19	3	2	2	1	12	1	2	2	1	2	23
48	1	120	38	2	2	1	2	12	1	2	2	1	2	12
48	2	300	23	2	2	1	2	12	2	2	2	2	1	14
49	1	36	36	1	1	1	2	12	1	1	1	1	1	0
49	2	216	31	3	2	2	2	12	1	2	2	1	1	1
50	2	25	48	3	1	1	2	12	1	2	2	1	1	0
50	1	18	49	2	1	1	2	12	2	1	1	1	1	12
52	1	384	20	1	2	1	1	12	1	1	2	2	1	10
53	1	360	23	2	1	2	1	12	1	2	2	1	1	7
66	2	144	54	1	1	1	2	12	1	1	2	1	1	0
20	1	12	19	1	2	2	1	14	1	1	1	1	1	0
21	1	61	16	3	2	1	1	14	1	2	1	1	1	1
21	2	15	20	2	1	1	1	14	1	2	2	1	2	13
22	2	2	23	3	1	2	1	14	2	1	2	1	1	15
25	2	2	25	1	1	1	2	14	1	2	1	1	1	12
25	2	124	13	2	2	2	1	14	1	1	1	1	1	1
25	2	1	25	3	2	2	1	14	1	1	2	2	2	10
27	1	6	26	1	2	2	1	14	1	1	1	1	1	0
29	2	192	21	3	2	2	1	14	1	2	2	2	1	10
31	1	18	30	2	2	1	2	14	1	2	1	2	1	13
31	1	3	30	2	1	1	1	14	1	2	2	1	1	0
32	1	54	27	3	2	2	2	14	1	1	2	1	1	20
33	2	120	23	1	1	1	2	14	1	2	1	1	2	12
36	1	360	26	3	2	2	1	14	1	2	1	2	2	26
41	1	108	32	3	2	2	2	14	1	1	2	1	1	8
49	2	60	44	3	2	1	2	14	1	2	2	2	1	0
56	1	5	56	3	1	1	2	14	1	2	1	1	1	0
56	2	240	32	1	1	2	2	14	1	2	1	1	1	0
19	2	36	16	3	1	1	1	16	1	2	2	1	1	12
19	1	6	18	2	1	2	1	16	1	2	1	1	1	0
21	1	48	17	1	2	1	1	16	2	2	1	1	1	0
21	1	24	19	1	1	2	1	16	2	2	2	1	1	0
21	1	6		2	1	2	1	16	1	2	2	1	1	4
22	1	72	17	3	2	2	1	16	1	2	2	1	1	1
22	2	24	20	2	2	2	1	16	2	2	2	1	1	0
23	2	24	21	2	1	2	1	16	1	2	1	1	1	0
24	1	60	18	3	2	1	1	16	2	2	2	1	1	2
26	2	3	26	3	1	2	2	16	1	2	2	1	1	0
27	2	108	18	1	2	1	1	16	1	2	1	1	2	12
29	2	12	28	2	2	1	2	16	1	1	2	1	1	0
29	2	24	27	1	1	1	2	16	1	2	2	1	1	0
29	2	60	24	3	2	2	1	16	2	2	2	2	1	18
39	2	7	38	1	2	1	1	16	1	2	2	1	1	0
44	1	5	44	3	1	1	2	16	1	2	1	1	1	0
49	2	2	49	3	1	1	2	16	1	1	1	1	1	0
25	2	3	25	2	1	1	1	19	1	2	1	1	1	0
29	2	3	29	3	1	1	2	19	1	2	1	1	1	3
31	2	19	29	2	2	1	2	19	1	2	2	1	1	0
41	1	48	37	1	2	1	2	19	1	2	2	1	1	12
